# Supplementary material for: Imaging Retroviral RNA Genome Heterodimers Using Bimolecular Fluorescence Complementation (BiFC)
Source: Viruses. 2025 Aug 13;17(8):1112. doi: 10.3390/v17081112 (PMC12390704; doi:10.3390/v17081112)
Supplement: Supplementary file 1 [file viruses-17-01112-s001.zip]

Archive with 8 entries (6 files):
- Supplemental Figure/
- Supplemental Figure/Supplemental Figure S1.jpg
- Supplemental Movies/
- Supplemental Movies/Supplementary Video 1.mp4
- Supplemental Movies/Supplementary Video 2.mp4
- Supplemental Movies/Supplementary Video 3.mp4
- Supplemental Movies/Supplementary Video 4.mp4
- Supplemental Movies/SupplementaryVideoCaptionv2.pdf
